# Supplementary material for: Biosorption of Aspirin, Salicylic Acid, Ketoprofen, and Naproxen in Aqueous Solution by Walnut Shell Biochar: Characterization, Equilibrium, and Kinetic Studies
Source: Molecules. 2025 Dec 10;30(24):4731. doi: 10.3390/molecules30244731 (PMC12735971; doi:10.3390/molecules30244731)
Supplement: Supplementary file 1 [file molecules-30-04731-s001.zip]

Archive with 1 entries (1 files):
- molecules-4001483-supplementary.pdf
